# Supplementary material for: Economic, social and mental health impacts of an economic intervention for female sexual violence survivors in Eastern Democratic Republic of Congo
Source: Glob Ment Health (Camb). 2016 Jun 6;3:e19. doi: 10.1017/gmh.2016.13 (PMC5314746; doi:10.1017/gmh.2016.13)
Supplement: Supplementary file 1 [file S2054425116000133sup.zip]

Archive with 2 entries (2 files):
- S2054425116000133sup002.docx
- S2054425116000133sup001.docx
